# Supplementary material for: Overexpression of ZmDHN15 Enhances Cold Tolerance in Yeast and Arabidopsis
Source: Int J Mol Sci. 2022 Dec 28;24(1):480. doi: 10.3390/ijms24010480 (PMC9820458; doi:10.3390/ijms24010480)
Supplement: Supplementary file 1 [file ijms-24-00480-s001.zip]

Archive with 1 entries (1 files):
- ijms-2080054-supplementary.pdf
